# Supplementary material for: Hydrothermal Transformation of Eggshell Calcium Carbonate into Apatite Micro-Nanoparticles: Cytocompatibility and Osteoinductive Properties
Source: Nanomaterials (Basel). 2023 Aug 10;13(16):2299. doi: 10.3390/nano13162299 (PMC10458568; doi:10.3390/nano13162299)
Supplement: Supplementary file 1 [file nanomaterials-13-02299-s001.zip]

Archive with 1 entries (1 files):
- nanomaterials-2537217-supplementary.pdf
